# Supplementary material for: Aspects of Health-Related Factors and Nutritional Care Needs by Survival Stage among Female Cancer Patients in South Korea
Source: PLoS One. 2016 Oct 3;11(10):e0163281. doi: 10.1371/journal.pone.0163281 (PMC5047533; doi:10.1371/journal.pone.0163281)
Supplement: S1 Table — (XLSX) [file pone.0163281.s001.xlsx]

## Sheet: S1
S1 Table. Cancer stage and medical history according to survival stage among Korean female cancer patients
Variables	Both			Breast cancer			Gynecologic cancer
	Extended	Long-term	p-value	Extended	Long-term	p-value	Extended	Long-term	p-value
	stage1)	stage		stage	stage		stage	stage
	(n=120)	(n=66)		(n=59)	(n=45)		(n=61)	(n=21)
Cancer stage at diagnosis
I	69(57.5)	30(46.2)	0.435	35(59.3)	21(46.7)	0.488	34(55.7)	9(45.0)	0.534
II	32(26.7)	24(36.9)		18(30.5)	20(44.4)		14(23.0)	4(20.0)
III	12(10.0)	8(12.3)		2(3.4)	2(4.4)		10(16.4)	6(30.0)
IV	2(1.7)	0(0.0)		0(0.0)	0(0.0)		2(3.3)	0(0.0)
Unknown	5(4.2)	3(4.6)		4(6.8)	2(4.4)		1(1.6)	1(5.0)
Medical history3)
Diabetes mellitus	8(6.0)	7(8.5)		5(8.1)	4(7.4)		3(4.2)	3(11.1)
Hypertension	17(12.7)	13(15.9)		6(9.7)	11(20.0)		11(15.3)	2(7.4)
Cardiovascular disease 4)	4(2.9)	10(12.2)		1(1.6)	7(12.7)		3(4.2)	3(11.1)
Other disease	21(15.7)	20(24.4)		8(12.9)	11(19.9)		13(18.0)	9(33.3)
None	84(62.7)	32(39.0)		42(67.7)	22(40.0)		42(58.3)	10(37.1)
1) Extended cancer survivor = between 2 and 5 years after initial diagnosis; Long-term cancer survivor = more than 5 years after initial diagnosis
2) All values are n (%)
3) Multiple-choice question
4) Cardiovascular diseases include arteriosclerosis, hyperlipidemia, and cardiac disease.
No significant difference was found by Chi-square test for categorical variables.
