# Supplementary material for: Aspects of Health-Related Factors and Nutritional Care Needs by Survival Stage among Female Cancer Patients in South Korea
Source: PLoS One. 2016 Oct 3;11(10):e0163281. doi: 10.1371/journal.pone.0163281 (PMC5047533; doi:10.1371/journal.pone.0163281)
Supplement: S2 Table — (XLSX) [file pone.0163281.s002.xlsx]

## Sheet: S2
S2 Table. Eating habits according to survival stage among Korean female cancer patients
Variables	Both			Breast cancer			Gynecologic cancer
	Extended	Long-term	p-value	Extended	Long-term	p-value	Extended	Long-term	p-value
	stage1)	stage		stage	stage		stage	stage
	(n=120)	(n=66)		(n=59)	(n=45)		(n=61)	(n=21)
Meal frequency (/day)
Once	0(0.0)2)	1(1.5)	0.168	0(0.0)	0(0.0)	0.294	0(0.0)	1(4.8)	0.224
Twice	36(30.0)	14(21.2)		16(27.1)	8(17.8)		20(32.8)	6(28.6)
≥3 times	84(70.0)	51(77.3)		43(72.9)	37(82.2)		41(67.2)	14(66.6)
Regularity of mealtime (/week)
Regular (6–7 times)	51(42.5)	28(42.4)	0.974	26(44.1)	21(46.7)	0.923	25(41.0)	7(33.3)	0.637
Mostly regular (3–5 times)	54(45.0)	29(43.9)		25(42.4)	19(42.2)		29(47.5)	10(47.6)
Irregular (0–2 times)	15(12.5)	9(13.6)		8(13.6)	5(11.1)		7(11.5)	4(19.0)
Eating rate
Slow (>20 min)	26(21.7)	13(19.7)	0.882	9(15.3)	6(13.3)	0.809	17(27.9)	7(33.3)	0.871
Medium (10–20 min)	65(54.2)	35(53.0)		35(59.3)	25(55.6)		30(49.2)	10(47.6)
Fast (<10 min)	29(24.2)	18(27.3)		15(25.4)	14(31.1)		14(23.0)	4(19.0)
Eating out frequency
≥Once a day	7(5.9)	2(3.0)	0.519	5(8.5)	2(4.4)	0.872	2(3.2)	0(0.0)	0.475
≥Once a week	89(74.1)	52(78.8)		41(69.5)	34(75.6)		48(78.8)	18(85.8)
<Once a week	24(20.0)	12(18.2)		13(22.0)	9(20.0)		11(18.0)	3(14.3)
Snacking frequency
≥3 times a day	15(12.6)	7(10.6)	0.237	8(13.6)	4(8.9)	0.523	7(11.5)	3(14.3)	0.06
Twice a day	46(38.3)	16(24.2)		22(37.3)	15(33.3)		24(39.3)	1(4.8)
Once a day	34(28.3)	21(31.8)		19(32.2)	12(26.7)		15(24.6)	9(42.9)
<Once a day	25(20.9)	22(33.4)		10(16.9)	14(31.1)		15(24.6)	8(38.0)
Functional foods intake (yes/ no)	52(43.3)	36(54.5)	0.143	23(39.0)	27(60.0)	.034*3)	29(47.5)	9(42.9)	0.71
1) Extended cancer survivor = between 2 and 5 years after initial diagnosis; Long-term cancer survivor = more than 5 years after initial diagnosis
2) All values are n (%)
3) Significant difference at * (p<0.05) was determined by Chi-square test for categorical variables.
