# Supplementary material for: Aspects of Health-Related Factors and Nutritional Care Needs by Survival Stage among Female Cancer Patients in South Korea
Source: PLoS One. 2016 Oct 3;11(10):e0163281. doi: 10.1371/journal.pone.0163281 (PMC5047533; doi:10.1371/journal.pone.0163281)
Supplement: S3 Table — (XLSX) [file pone.0163281.s003.xlsx]

## Sheet: S3
S3 Table. Changes in dietary factors after surgery and medical treatments by the years Korean female cancer patients
Variables	Both			Breast cancer			Gynecological cancer
	Extend	Long-term	p-value	Extend	Long-term	p-value	Extend	Long-term	p-value
	stage1)	stage		stage	stage		stage	stage
	(n=120)	(n=66)		(n=59)	(n=45)		(n=61)	(n=21)
Snacking frequency2)
≥3 times a day	15(12.6)	7(10.6)	0.237	8(13.6)	4(8.9)	0.523	7(11.5)	3(14.3)	0.06
Twice a day	46(38.3)	16(24.2)		22(37.3)	15(33.3)		24(39.3)	1(4.8)
Once a day	34(28.3)	21(31.8)		19(32.2)	12(26.7)		15(24.6)	9(42.9)
<Once a day	25(20.9)	22(33.4)		10(16.9)	14(31.1)		15(24.6)	8(38.0)
Kinds of eating between meals3)
Rice cake/Bread	10(7.7)	7(9.9)		6(9.4)	5(9.6)		4(6.1)	2(10.5)
Snack	7(5.4)	9(12.7)		3(4.7)	4(7.7)		4(6.1)	5(26.3)
Fruit/Vegetable	111(85.4)	51(71.8)		55(85.9)	39(75.0)		56(84.4)	12(63.2)
Sweets/Ice cream	2(1.5)	4(5.6)		0(0.0)	4(7.7)		2(3.0)	0(0.0)
1) Extend cancer survivor = between two and five years after initial diagnosis; Long term cancer survivor = over five years after initial diagnosis
2) All values are n (%)
3) Multiple response
No Significant difference was found by Chi-square test for categorical variables.
