# Supplementary material for: Aspects of Health-Related Factors and Nutritional Care Needs by Survival Stage among Female Cancer Patients in South Korea
Source: PLoS One. 2016 Oct 3;11(10):e0163281. doi: 10.1371/journal.pone.0163281 (PMC5047533; doi:10.1371/journal.pone.0163281)
Supplement: S4 Table — (XLSX) [file pone.0163281.s004.xlsx]

## Sheet: S4
S4 Table. Changes in food and taste preference
Variables	Both			Breast cancer			Gynecologic cancer
	Extended	Long-term	p-value	Extended	Long-term	p-value	Extended	Long-term	p-value
	stage1)	stage		stage	stage		stage	stage
	(n=120)	(n=66)		(n=59)	(n=45)		(n=61)	(n=21)
Changes in food preference
grain	82)3)	11.5		9.3	8.5		6.5	16.7
vegetable	44	43.4		42.6	47.9		45.7	35.7
fruit	33	27.4		32.4	29.6		33.7	23.8				S
meat	2.5	2.7		2.8	0		2.2	7.1
fish	3	4.4		3.7	1.4		2.2	9.5
nuts	9.5	10.6		9.3	12.7		9.8	7.1
Changes in taste preference
salty	0	4.9		0	0		0	14.3
bitter	11.1	14.6		11.1	11.1		11.1	21.4
sweet	23.6	31.7		19.4	29.6		27.8	35.7
sour	48.6	39		52.8	51.9		44.4	14.3
spicy	16.7	9.8		16.7	7.4		16.7	14.3
1) Extended cancer survivor = between 2 and 5 years after initial diagnosis; Long-term cancer survivor = more than 5 years after initial diagnosis
2) All values are n (%)
3) Multiple-choice question
