# Supplementary material for: Aspects of Health-Related Factors and Nutritional Care Needs by Survival Stage among Female Cancer Patients in South Korea
Source: PLoS One. 2016 Oct 3;11(10):e0163281. doi: 10.1371/journal.pone.0163281 (PMC5047533; doi:10.1371/journal.pone.0163281)
Supplement: S5 Table — (XLSX) [file pone.0163281.s005.xlsx]

## Sheet: S5
S5 Table. The necessity of nutrition education
Variables	Cancer survivorship			Breast cancer			Gynecological cancer
	Extend	Long-term	p-value	Extend	Long-term	p-value	Extend	Long-term	p-value
	cancer survivor	cancer survivor		cancer survivor	cancer survivor		cancer survivor	cancer survivor
	(n=120)	(n=66)		(n=59)	(n=45)		(n=61)	(n=21)
Importance and Necessity of nutrition education1)
Yes	115(95.8)	63(95.5)	0.093	4(6.8)	2(4.4)	0.613	1(1.6)	1(4.8)	0.424
No	5(4.2)	3(4.5)		55(93.2)	43(95.6)		60(98.4)	20(95.2)
Necessity of Biochemical test to estimate nutrition status
Yes	100(83.3)	51(77.3)	0.603	49(83.1)	34(75.6)	0.445	51(83.6)	17(81.0)	0.726
No	4(3.3)	3(4.5)		3(5.1)	2(4.4)		1(1.6)	1(4.8)
Unknown	15(12.5)	12(18.2)		6(10.2)	9(20.0)		9(14.8)	3(14.3)
Others	1(0.8)	0(0.0)		1(1.7)	0(0.0)		0(0.0)	0(0.0)
1) Variables were rated as a unit on a five-point scale, then separated into 5-4points and 3-1points.`
2) All values are n(%)
No significant difference was found by Chi-square test for categorical variables.
