# Supplementary material for: Aspects of Health-Related Factors and Nutritional Care Needs by Survival Stage among Female Cancer Patients in South Korea
Source: PLoS One. 2016 Oct 3;11(10):e0163281. doi: 10.1371/journal.pone.0163281 (PMC5047533; doi:10.1371/journal.pone.0163281)
Supplement: S6 Table — (XLSX) [file pone.0163281.s006.xlsx]

## Sheet: S6
S6 Table. Important contents for nutrition management
Variables	Cancer survivorship			Breast cancer			Gynecological cancer
	Extend	Long-term	p-value	Extend	Long-term	p-value	Extend	Long-term	p-value
	cancer survivor	cancer survivor		cancer survivor	cancer survivor		cancer survivor	cancer survivor
	(n=120)	(n=66)		(n=59)	(n=45)		(n=61)	(n=21)
Amount of a single daily meal
Yes	91(75.8)	41(62.1)	0.049*2)	10(16.9)	14(31.1)	0.089	19(31.1)	11(52.4)	0.081
No	29(24.2)	25(37.9)		49(83.1)	31(68.9)		42(68.9)	10(47.6)
(Allowed diets and)Restricted diets
Yes	108(90.0)	49(74.2)	0.005*	5(8.5)	11(24.4)	0.025*	7(11.5)	6(28.6)	0.064
No	12(10.0)	17(25.8)		54(91.5)	34(75.6)		54(88.5)	15(71.4)
Menu and recipe
Yes	97(80.8)	45(68.2)	0.052	12(20.3)	13(28.9)	0.312	11(18.0)	8(38.1)	0.06
No	23(19.2)	21(31.8)		47(79.7)	32(71.1)		50(82.0)	13(61.9)
Using in general meal
Yes	99(82.5)	46(69.7)	0.044*	8(13.6)	13(28.9)	0.054	13(21.3)	7(33.3)	0.269
No	21(17.5)	20(30.3)		51(86.4)	32(71.1)		48(78.7)	14(66.7)
Dietary plan
Yes	101(84.2)	47(71.2)	0.036	8(13.6)	13(28.9)	0.054	11(18.0)	6(28.6)	0.304
No	19(15.8)	19(28.8)		51(86.4)	32(71.1)		50(82.0)	15(71.4)
Health-functional foods and folk remedies
Yes	86(71.7)	40(60.6)	0.123	12(20.3)	17(37.8)	0.049*	22(36.1)	9(42.9)	0.058
No	34(28.3)	26(39.4)		47(79.7)	28(62.2)		39(63.9)	12(57.1)
Diet to control weight
Yes	91(75.8)	42(63.6)	0.078	10(16.9)	16(35.6)	0.030*	19(31.1)	8(38.1)	0.559
No	29(24.2)	24(36.4)		49(83.1)	29(64.4)		42(68.9)	13(61.9)
Nutritional supplementary drink
Yes	76(63.3)	31(47.0)	0.031*	19(32.2)	22(48.9)	0.085	25(41.0)	13(61.9)	0.097
No	44(36.7)	35(53.0)		40(67.8)	23(51.1)		36(59.0)	8(38.1)
Food ingredients and nutrient
Yes	106(88.3)	54(81.8)	0.022	3(5.1)	7(15.6)	0.073	11(18.0)	5(23.8)	0.565
No	14(11.7)	12(18.2)		56(94.9)	38(84.4)		50(82.0)	16(76.2)
Dietary pattern to prevent a recurrence
Yes	107(89.2)	49(74.2)	0.008*	3(5.1)	10(22.2)	0.009*	10(16.4)	7(33.3)	0.099
No	13(10.8)	17(25.8)		56(94.9)	35(77.8)		51(83.6)	14(66.7)
Information for improvement of nutritional status
Yes	99(82.5)	46(69.7)	0.0442*	8(13.6)	11(24.4)	0.155	13(21.3)	9(42.9)	0.055
No	21(17.5)	20(30.3)		51(86.4)	34(75.6)		48(78.7)	12(57.1)
Health-functional foods purchasing method
Yes	74(61.7)	30(45.5)	0.033*	19(32.2)	21(46.7)	0.133	27(44.3)	15(71.4)	0.032*
No	46(38.3)	36(54.5)		40(67.8)	24(53.3)		34(55.7)	6(28.6)
Information for improvements of food environment
Yes	95(79.2)	44(66.7)	0.061	10(16.9)	11(24.4)	0.345	15(24.6)	11(52.4)	0.018*
No	25(20.8)	22(33.3)		49(83.1)	34(75.6)		46(75.4)	10(47.6)
Nutrition guidance for patient's family
Yes	88(73.3)	45(68.2)	0.456	14(23.7)	14(31.1)	0.4	18(29.5)	7(33.3)	0.743
No	32(26.7)	21(31.8)		45(76.3)	31(68.9)		43(70.5)	14(66.7)
Following-up nutrition counseling
Yes	93(77.5)	43(65.2)	0.069	10(16.9)	16(35.6)	0.030*	17(27.9)	7(33.3)	0.635
No	27(22.5)	23(34.8)		49(83.1)	29(64.4)		44(72.1)	14(66.7)
1) All values are n(%)
2) Significant difference at *(p<0.05) on was found by Chi-square test for categorical variables.
