# Supplementary material for: Aspects of Health-Related Factors and Nutritional Care Needs by Survival Stage among Female Cancer Patients in South Korea
Source: PLoS One. 2016 Oct 3;11(10):e0163281. doi: 10.1371/journal.pone.0163281 (PMC5047533; doi:10.1371/journal.pone.0163281)
Supplement: S8 Table — (XLSX) [file pone.0163281.s008.xlsx]

## Sheet: S8
S8 Table. Changes in dietary factors after surgery and medical treatments by the years Korean female cancer patients
Variables	Both			Breast cancer			Gynecological cancer
	Pre-menopause (n=79)	Menopause	p-value	Pre-menopause (n=44)	Menopause	p-value	Pre-menopause (n=35)	Menopause	p-value
		(n=107)			(n=60)			(n=47)
Eating problem1) 2)	28(35.4)3)	42(39.3)	0.596	16(36.4)	22(36.7)	0.975	12(34.3)	20(42.6)	0.448
Functional foods intake	29(36.7)	59(55.1)	.031*54)	17(38.6)	33(33.0)	0.099	12(34.3)	26(55.3)	0.059
Changes in dietary pattern	50(63.3)	67(62.6)	0.925	33(75.0)	38(63.3)	0.207	17(48.6)	29(61.7)	0.236
Changes in taste	31(39.2)	42(39.3)	0.999	20(45.5)	22(36.7)	0.367	11(31.4)	20(42.6)	0.304
Changes in food preference	36(45.6)	35(32.7)	0.074	22(50.0)	21(35.0)	0.125	14(40.0)	14(29.8)	0.335
Interests in dietary information	67(84.8)	91(85.0)	0.964	40(90.9)	52(86.7)	0.503	27(77.1)	39(83.0)	0.51
Searching for dietary treatment	58(73.4)	69(64.5)	0.196	35(79.5)	40(66.7)	0.148	23(65.7)	29(61.7)	0.709
Weight change
Gained	21(26.6)	16(15.0)	0.089	12(27.3)	7(11.7)	0.093	9(25.7)	9(19.1)	0.662
Lost	17(21.5)	20(18.7)		7(15.9)	8(13.3)		10(28.6)	12(25.5)
Maintained	41(51.9)	71(66.4)		25(56.8)	45(75.0)		16(45.7)	26(55.3)
Changes in amount of intake
No change	38(48.1)	50(46.7)	0.535	23(52.3)	31(51.7)	0.139	15(42.9)	19(40.4)	0.834
Increase	11(13.9)	10(9.3)		8(18.2)	4(6.7)		3(8.6)	6(12.8)
Decrease	30(38.0)	47(43.9)		13(29.5)	25(41.7)		17(48.6)	22(46.8)
1) Kinds of eating problem include dysphasia, anorexia, dyspepsia, vomiting/nausea, constipation, xerostomia, hypogeusia, odor, pain and others.
2) Values are yes/ no
3) All values are n (%)
4) Significant difference at * (p<0.05) and ** (p<0.01) was found by Chi-square test for categorical variables.
